# Supplementary material for: Identification of Novel Alternative Transcripts of the Human ALKBH Gene Family and Investigation of Their Unique Expression Signatures in Cancer Cells
Source: Curr Issues Mol Biol. 2026 Feb 26;48(3):251. doi: 10.3390/cimb48030251 (PMC13026028; doi:10.3390/cimb48030251)
Supplement: Supplementary file 1 [file cimb-48-00251-s001.zip]

Archive with 9 entries (9 files):
- supplementary data.pdf
- Supplementary Figure Legends.pdf
- Supplementary Figure S1.tif
- Supplementary Figure S2.tif
- Supplementary Figure S3.tif
- Supplementary Figure S4.tif
- Supplementary Figure S5.tif
- Supplementary Table S1.pdf
- Supplementary Table S2.pdf
